# Supplementary material for: A Novel Strategy of US3 Codon De-Optimization for Construction of an Attenuated Pseudorabies Virus against High Virulent Chinese Pseudorabies Virus Variant
Source: Vaccines (Basel). 2023 Jul 27;11(8):1288. doi: 10.3390/vaccines11081288 (PMC10458909; doi:10.3390/vaccines11081288)
Supplement: Supplementary file 1 [file vaccines-11-01288-s001.zip]

Archive with 1 entries (1 files):
- vaccines-2488747-supplementary.pdf
